# Supplementary material for: OpenBiodiv-O: ontology of the OpenBiodiv knowledge management system
Source: J Biomed Semantics. 2018 Jan 18;9:5. doi: 10.1186/s13326-017-0174-5 (PMC5774086; doi:10.1186/s13326-017-0174-5)
Supplement: Supplementary file 2 — Vocabulary of Taxonomic Statuses is a plain text file containing statements in the Turtle syntax forming the OpenBiodiv Vocabulary of Taxonomic Statuses. Like the ontology [Additional file 1] it can be edited in a text or ontology editor or loaded in a triple store. Make sure you also load the ontology first. (TXT 7 kb) [file 13326_2017_174_MOESM2_ESM.txt]

@prefix : <http://openbiodiv.net/> .
@prefix skos: <http://www.w3.org/2004/02/skos/core#> .
@prefix rdf: <http://www.w3.org/1999/02/22-rdf-syntax-ns#> .
@prefix rdfs: <http://www.w3.org/2000/01/rdf-schema#> .
@prefix foaf: <http://xmlns.com/foaf/0.1/> .
@prefix pro: <http://purl.org/spar/pro/> .
@prefix scoro: <http://purl.org/spar/scoro/> .
@prefix ti: <http://www.ontologydesignpatterns.org/cp/owl/timeinterval.owl#> .
@prefix tvc: <http://www.essepuntato.it/2012/04/tvc/> .
@prefix xsd: <http://www.w3.org/2001/XMLSchema#> .
@prefix fabio: <http://purl.org/spar/fabio/> .
@prefix dcelements: <http://purl.org/dc/elements/1.1/> .
@prefix dcterms: <http://purl.org/dc/terms/> .
@prefix frbr: <http://purl.org/vocab/frbr/core#> .
@prefix prism: <http://prismstandard.org/namespaces/basic/2.0/> .
@prefix doco: <http://purl.org/spar/doco/> .
@prefix po: <http://www.essepuntato.it/2008/12/pattern#> .
@prefix co: <http://purl.org/co/> .
@prefix trt: <http://plazi.org/treatment#> .
@prefix c4o: <http://purl.org/spar/c4o/> .
@prefix dwciri: <http://rs.tdwg.org/dwc/iri/> .
@prefix nomen: <http://www.semanticweb.org/dmitriev/ontologies/2013/8/untitled-ontology-6#> .
@prefix dwc: <http://rs.tdwg.org/dwc/terms/> .
@prefix sro: <http://salt.semanticauthoring.org/ontologies/sro#> .
@prefix deo: <http://purl.org/spar/deo/> .
@prefix pext: <http://proton.semanticweb.org/protonue#> .
@prefix ptop: <http://proton.semanticweb.org/protont#> .
@prefix pkm: <http://proton.semanticweb.org/protonkm#> .
@prefix vcard: <http://www.w3.org/2006/vcard/ns#> .
@prefix dbr: <http://dbpedia.org/resource/> .
@prefix org: <http://www.w3.org/ns/org#> .
@prefix owl: <http://www.w3.org/2002/07/owl#> .
@prefix lucene: <http://www.ontotext.com/connectors/lucene#> .
@prefix inst: <http://www.ontotext.com/connectors/lucene/instance#> .
@prefix dbo: <http://dbpedia.org/ontology/> .
@prefix vs: <http://www.w3.org/2003/06/sw-vocab-status/ns#> .
@prefix dwcattributesns: <http://rs.tdwg.org/dwc/terms/attributes/> .

## ----http://openbiodiv.net/TaxonomicStatusTerms--------------------------
:TaxonomicStatusTerms a :TaxonomicStatusDictionary ;
 rdfs:label "OpenBiodiv Vocabulary of Taxonomic Statuses"@en .

## ----http://openbiodiv.net/TaxonomicUncertainty--------------------------
:TaxonomicUncertainty a :TaxonomicStatus ;
  rdfs:label "Taxonomic Uncertainty"@en ;
  skos:inScheme :TaxonomicStatusTerms ;
  rdfs:seeAlso <http://rs.gbif.org/vocabulary/gbif/taxonomicStatus/accepted> ;
  skos:related <http://rs.gbif.org/vocabulary/gbif/taxonomicStatus/accepted> ;
  rdfs:comment "The implication of this term that the taxonomic concept identified
by a name has an uncertain placement in the biological taxonomy, or if we
are talking about a specimen or a sample of some kind that we are unable to
identify the taxonomic down to its rank."@en .

## ----http://TaxonomicDiscovery-------------------------------------------
:TaxonomicDiscovery a :TaxonomicStatus ;
  skos:inScheme :TaxonomicStatusTerms ;
  rdfs:label "Taxonomic Discovery"@en ;
  rdfs:comment "When a TNU is followed by the term `:TaxonDiscovery`, the
implication is that the present context in which the TNU is used is
circumscribing a new taxon concept (a taxonomic concept of a taxon new to
science), and simultaneously assigning it a new name."@en .

## ----http://openbiodiv.net/ReplacementName-------------------------------
:ReplacementName a :TaxonomicStatus ;
  skos:inScheme :TaxonomicStatusTerms ;
  rdfs:label "Replacement Name"@en ;
  rdfs:comment "When a TNU is followed by the term `:ReplacementName`, the implication is that
the name that is referred to by the TNU is replacing another name for various
reasons, and thus becoming the preferred/accepted/available way of refering to
whatever taxon concepts the now replaced name had been referring to. Cases
include changes of rank, new combinations, spelling mistakes, etc.
"@en .

## ----http://openbiodiv.net/UnavailableName-------------------------------
:UnavailabeName a :TaxonomicStatus ;
  skos:inScheme :TaxonomicStatusTerms ;
  rdfs:label "UnavailableName"@en ;
  skos:exactMatch  <http://rs.gbif.org/vocabulary/gbif/taxonomicStatus/synonym> ;
  rdfs:comment "When a TNU is followed by the term `:UnavailableName`, the implication is that
the name that is being referred to by the TNU is no longer or has never been
available for use due to the fact that it has either been replaced or it has
been determined that the name has been improperly coined or published, or the
name contains any general error rendering it unfit for use."@en .

## ----http://openbiodiv.net/AvaialbleName---------------------------------
:AvailableName a :TaxonomicStatus ;
  skos:inScheme :TaxonomicStatusTerms ;
  rdfs:Label "Available Name"@en ;
  skos:exactMatch <http://rs.gbif.org/vocabulary/gbif/taxonomicStatus/accepted> ;
  rdfs:comment "When a TNU is followed by the term `:AvailableName`, the
implication is that the name that is being referred to by the TNU has been
determined to be fit for use either by revoking an older act rendering the
name unavailable or by fixing other issues with the name or finding out that
other issues with the name had been fixed, or just stating the fact that the
name shall be used or even conserving it, so that the name can be freely used
from then on in compliance with all Codes and practices."@en.

## ----http://openbiodiv.net/TypeSpeciesDesignation------------------------
:TypeSpeciesDesignation a :TaxonomicStatus ;
  rdfs:label "Type Species Designation" @en ;
  skos:inScheme :TaxonomicStatusTerms ;
  rdfs:comment "When a TNU is followed by the term `:TypeSpeciesDesignation`, the implication
is that the taxon concept of the name in the TNU as understood by the author
should be considered the type species of a higher taxon as understood by the
author."@en.

## ----http://openbiodiv.net/TypeSpecimenDesignation-----------------------
:TypeSpecimenDesignation a :TaxonomicStatus ;
  rdfs:label "Type Specimen Designation" @en ;
  skos:inScheme :TaxonomicStatusTerms ;
  rdfs:comment "When a TNU is followed by the term `:TypeSpecimenDesignation`, the implication
is that the specimen identified by the name in TNU should be considered a type
of the taxon concept identified by the name as understood by the author of
TNU."@en.

## ----http://openbiodiv.net/NewOccurrenceREcord---------------------------
:NewOccurrenceRecord a :TaxonomicStatus ;
  rdfs:label "New Occurrence Record" @en ;
  skos:inScheme :TaxonomicStatusTerms ;
  rdfs:comment "When a TNU is followed by the term `:NewRecord`, the implication is that the
description of taxon concept of the name as understood by the author is being
extended with new occurrences (for a given locality).
"@en.
