# Supplementary material for: OpenBiodiv-O: ontology of the OpenBiodiv knowledge management system
Source: J Biomed Semantics. 2018 Jan 18;9:5. doi: 10.1186/s13326-017-0174-5 (PMC5774086; doi:10.1186/s13326-017-0174-5)
Supplement: Supplementary file 3 — RCC-5 Vocabulary is a plain text file containing statements in the Turtle syntax forming the OpenBiodiv RCC-5 Vocabulary. Like the ontology [Additional file 1] it can be edited in a text or ontology editor or loaded in a triple store. Make sure you also load the ontology first. (TXT 5 kb) [file 13326_2017_174_MOESM3_ESM.txt]

@prefix : <http://openbiodiv.net/> .
@prefix skos: <http://www.w3.org/2004/02/skos/core#> .
@prefix rdf: <http://www.w3.org/1999/02/22-rdf-syntax-ns#> .
@prefix rdfs: <http://www.w3.org/2000/01/rdf-schema#> .
@prefix foaf: <http://xmlns.com/foaf/0.1/> .
@prefix pro: <http://purl.org/spar/pro/> .
@prefix scoro: <http://purl.org/spar/scoro/> .
@prefix ti: <http://www.ontologydesignpatterns.org/cp/owl/timeinterval.owl#> .
@prefix tvc: <http://www.essepuntato.it/2012/04/tvc/> .
@prefix xsd: <http://www.w3.org/2001/XMLSchema#> .
@prefix fabio: <http://purl.org/spar/fabio/> .
@prefix dcelements: <http://purl.org/dc/elements/1.1/> .
@prefix dcterms: <http://purl.org/dc/terms/> .
@prefix frbr: <http://purl.org/vocab/frbr/core#> .
@prefix prism: <http://prismstandard.org/namespaces/basic/2.0/> .
@prefix doco: <http://purl.org/spar/doco/> .
@prefix po: <http://www.essepuntato.it/2008/12/pattern#> .
@prefix co: <http://purl.org/co/> .
@prefix trt: <http://plazi.org/treatment#> .
@prefix c4o: <http://purl.org/spar/c4o/> .
@prefix dwciri: <http://rs.tdwg.org/dwc/iri/> .
@prefix nomen: <http://www.semanticweb.org/dmitriev/ontologies/2013/8/untitled-ontology-6#> .
@prefix dwc: <http://rs.tdwg.org/dwc/terms/> .
@prefix sro: <http://salt.semanticauthoring.org/ontologies/sro#> .
@prefix deo: <http://purl.org/spar/deo/> .
@prefix pext: <http://proton.semanticweb.org/protonue#> .
@prefix ptop: <http://proton.semanticweb.org/protont#> .
@prefix pkm: <http://proton.semanticweb.org/protonkm#> .
@prefix vcard: <http://www.w3.org/2006/vcard/ns#> .
@prefix dbr: <http://dbpedia.org/resource/> .
@prefix org: <http://www.w3.org/ns/org#> .
@prefix owl: <http://www.w3.org/2002/07/owl#> .
@prefix lucene: <http://www.ontotext.com/connectors/lucene#> .
@prefix inst: <http://www.ontotext.com/connectors/lucene/instance#> .
@prefix dbo: <http://dbpedia.org/ontology/> .
@prefix vs: <http://www.w3.org/2003/06/sw-vocab-status/ns#> .
@prefix dwcattributesns: <http://rs.tdwg.org/dwc/terms/attributes/> .

## ----http://openbiodiv.net/RCC5RelationshipTerms-------------------------
:RCC5RelationTerms a :RCC5Dictionary ;
  skos:prefLabel "OpenBiodiv RCC-5 Vocabulary" .

## ----http://openbiodiv.net/RCC5Relation----------------------------------
:Equals_INT rdf:type :RCC5Relation ;
  skos:inScheme :RCC5RelationTerms ;
  rdfs:label "Equals (INT)" ;
  rdfs:comment "= EQ(x,y) Equals (intensional)"@en . 

## ----http://openbiodiv.net/ProperPart_INT--------------------------------
:ProperPart_INT rdf:type :RCC5Relation ;
  skos:inScheme :RCC5RelationTerms ;
  rdfs:label "Proper Part (INT)" ;
  rdfs:comment "< PP(x,y) Proper Part of (intensional)"@en .

## ------------------------------------------------------------------------
:InverseProperPart_INT rdf:type :RCC5Relation ;
  skos:inScheme :RCC5RelationTerms ;
  rdfs:label "Inverse Proper Part (INT)" ;
  rdfs:comment "iPP(x, y) Inverse Proper Part (intensional)"@en .

## ------------------------------------------------------------------------
:PartiallyOverlaps_INT rdf:type :RCC5Relation ;
  skos:inScheme :RCC5RelationTerms ;
  rdfs:label "Partially Overlaps (INT)" ;
  rdfs:comment "o PO(x,y) Partially Overlaps (intensional)"@en .

## ------------------------------------------------------------------------
:Disjoint_INT rdf:type :RCC5Relation ;
  skos:inScheme :RCC5RelationTerms ;
  rdfs:label "Disjoint (INT)" ;
  rdfs:comment "! DR(x,y) Disjoint from (intensional)."@en .

## ------------------------------------------------------------------------
:Equals_OST rdf:type :RCC5Relation ;
  skos:inScheme :RCC5RelationTerms ;
  rdfs:label "Equals (OST)" ;
  rdfs:comment "= EQ(x,y) Equals (ostensive)"@en . 

## ------------------------------------------------------------------------
:ProperPart_OST rdf:type :RCC5Relation ;
  skos:inScheme :RCC5RelationTerms ;
  rdfs:label "Proper Part (OST)" ;
  rdfs:comment "< PP(x,y) Proper Part of (ostensive)"@en .

## ------------------------------------------------------------------------
:InverseProperPart_OST rdf:type :RCC5Relation ;
  skos:inScheme :RCC5RelationTerms ;
  rdfs:label "Inverse Proper Part (OST)" ;
  rdfs:comment "iPP(x, y) Inverse Proper Part (ostensive)"@en .

## ------------------------------------------------------------------------
:PartiallyOverlaps_OST rdf:type :RCC5Relation ;
  skos:inScheme :RCC5RelationTerms ;
  rdfs:label "Partially Overlaps (OST)" ;
  rdfs:comment "o PO(x,y) Partially Overlaps (ostensive)"@en .

## ------------------------------------------------------------------------
:Disjoint_OST rdf:type :RCC5Relation ;
  skos:inScheme :RCC5RelationTerms ;
  rdfs:label "Disjoint (OST)" ;
  rdfs:comment "! DR(x,y) Disjoint from (ostensive)."@en .
